# Supplementary material for: Short-Term Snow Removal Alters Fungal but Not Bacterial Beta Diversity and Structure during the Spring Snowmelt Period in a Meadow Steppe of China
Source: J Fungi (Basel). 2022 Feb 26;8(3):234. doi: 10.3390/jof8030234 (PMC8952243; doi:10.3390/jof8030234)
Supplement: Supplementary file 1 [file jof-08-00234-s001.zip]

Archive with 1 entries (1 files):
- jof-1619086-supplementary.pdf
